# Supplementary material for: Intrinsic and Extrinsic Transcriptional Profiles That Affect the Clinical Response to PD-1 Inhibitors in Patients with Non–Small Cell Lung Cancer
Source: Cancers (Basel). 2022 Dec 29;15(1):197. doi: 10.3390/cancers15010197 (PMC9818269; doi:10.3390/cancers15010197)
Supplement: Supplementary file 1 [file cancers-15-00197-s001.zip]

Archive with 3 entries (3 files):
- cancers-2051171-supplementary-done.pdf
- Lung adenocarcinoma nanostring nomalized data.xlsx
- Lung squamous cell carcinoma nanostring nomalized data.xlsx
