# Supplementary material for: Intrinsic and Extrinsic Transcriptional Profiles That Affect the Clinical Response to PD-1 Inhibitors in Patients with Non–Small Cell Lung Cancer
Source: Cancers (Basel). 2022 Dec 29;15(1):197. doi: 10.3390/cancers15010197 (PMC9818269; doi:10.3390/cancers15010197)
Supplement: Supplementary file 1 [file cancers-15-00197-s001.zip › Lung adenocarcinoma nanostring nomalized data.xlsx]

## Sheet: Lung adenocarcinoma nanostring 
Lung adenocarcinoma nanostring nomalized data
	Response	ABCC1	ABCC4	ABCG2	ABI1	ABL1	ACKR2	ACKR3	ACOT12	ACSL3	ACTG2	ACTR3	ADAMDEC1	ADH1A	ADM	ADORA2A	ADORA2B	AGO2	AGO4	AIMP2	AKT1	AKT1S1	AKT2	AKT3	ALDH1A3	ALDOA	ALK	AMOTL2	ANGPT2	APC	AR	ARG1	ARID1A	ARID1B	ARID2	ARID4A	ARID4B	ASH1L	ASXL2	ATF2	ATF4	ATF7IP	ATG101	ATG2B	ATG4B	ATM	ATOX1	ATP7A	ATR
sample 1	No response	1709.38	670.99	36.34	1038.39	1167.58	241.43	916.46	12.92	250.31	65.4	4033.23	103.35	419.07	271.3	96.89	291.49	421.49	989.94	472.36	3229.82	554.72	2551.56	1090.06	766.27	30368.4	4.84	94.47	127.58	1524.47	113.85	9.69	1101.37	589.44	885.78	296.34	1045.65	2396.52	182.48	1124.78	1977.46	1674.66	674.22	754.97	817.95	2070.31	1304.04	167.95	416.65
sample 2	Response	2408.1	503.97	39.63	599.48	2049.42	943.93	130.06	10.16	134.12	783.39	3644.66	33.53	343.43	507.02	109.74	273.32	607.61	537.5	369.85	3179.3	410.49	818.96	295.68	241.83	17269.2	7.11	140.22	45.72	746.81	83.32	4.06	1384.91	511.09	656.38	187.97	425.74	1032.33	86.37	652.32	1905.14	927.68	1136.99	369.85	735.64	773.23	669.59	111.77	274.34
sample 3	No response	1571.09	637.64	26.29	2438.8	1932.63	32.87	749.39	13.15	184.06	5232.58	12266.3	85.46	13.15	723.09	197.21	1702.56	1610.53	552.18	1038.63	8059.22	565.33	1005.76	2195.58	72.31	52523	32.87	111.75	111.75	3056.72	13.15	26.29	683.65	795.4	1360.73	368.12	867.71	2149.56	170.91	1248.98	6396.1	2511.11	2340.2	1235.83	650.79	308.96	736.24	65.74	190.63
sample 4	No response	2049.5	949.22	213.32	1081.91	1061.49	87.78	497.06	8.17	243.94	1155.39	4593	157.18	1131.92	366.42	362.34	195.97	294.97	919.62	300.08	3252.87	328.65	1409.54	822.66	336.82	13300.3	9.19	84.72	162.29	1534.06	75.53	6.12	1299.31	672.62	1080.89	382.75	645.06	1567.74	171.47	909.41	1855.57	1524.88	628.73	433.78	646.08	1072.72	1321.76	115.34	315.39
sample 5	Response	2670.37	542.24	21.55	804.29	3793.42	55.59	617.11	11.34	310.82	258.64	5879.58	27.23	6.81	193.98	110.04	456.03	374.35	490.06	415.19	3531.38	660.22	1692.52	901.85	258.64	25826.8	1.13	121.38	170.16	934.74	116.84	7.94	1315.9	861.01	968.78	256.37	787.27	1697.06	230.28	1056.12	1948.89	1875.16	1226.28	272.26	794.08	739.63	1491.73	86.21	392.5
sample 6	No response	1316.18	1354.96	80.98	831.45	1101.76	724.24	372.96	7.98	444.81	145.99	4140.15	743.63	312.51	778.99	247.5	147.13	298.82	672.92	346.72	4912.29	359.27	4110.49	507.54	541.75	24182.8	14.83	53.61	128.88	691.16	117.48	5.7	1263.71	768.72	993.41	354.71	542.9	1294.51	213.28	774.42	1621.84	1004.81	1009.37	537.19	794.95	995.69	1867.06	130.02	330.76
sample 7	No response	2325.08	697.98	29.12	1061.07	1835.5	70.98	1254	5.46	443.18	361.28	4429.03	8.19	10.92	211.12	90.09	594.24	606.07	626.09	499.6	4045.92	405.87	2018.41	813.55	364.01	25392.1	2.73	227.5	118.3	1494.24	78.26	9.1	1099.3	661.58	1373.21	291.2	1139.34	2544.4	160.16	1122.96	2091.21	2301.42	1159.36	622.45	923.66	1156.63	1516.08	124.67	437.72
sample 8	No response	1540	482.48	40.67	1227.23	2812.12	43.48	718.11	5.61	204.77	2410.99	4085.64	36.47	29.45	36.47	106.59	910.26	819.09	453.02	1040.69	5555.51	483.88	1433.41	503.52	342.22	18000.4	12.62	122.02	103.79	1751.79	82.75	11.22	1077.16	784.03	667.62	203.37	469.86	1590.5	74.34	768.6	1842.95	2880.84	901.84	298.74	554.01	697.07	994.41	106.59	266.49
sample 9	No response	1527.82	195.66	56.14	736.69	881.3	44.24	78.26	11.91	558.04	374.3	3613.68	10.21	13.61	110.59	81.67	1272.61	353.88	632.9	590.37	4192.14	229.68	1087.17	115.69	391.31	33586.5	1.7	108.89	192.25	294.33	10.21	1.7	848.98	321.56	605.68	297.74	444.05	923.84	173.54	891.51	2441.45	1245.39	971.47	328.36	891.51	398.12	962.97	180.34	706.06
sample 10	No response	2000.67	1109.06	33.87	1011.81	1423.74	119.1	539.78	9.83	264.43	385.71	4879.85	100.53	157.34	76.49	202.14	96.15	497.16	970.29	301.58	3235.39	375.88	1486.03	836.98	1565.79	13277	6.56	72.12	193.4	1323.22	53.54	8.74	1201.93	615.17	1088.3	479.68	721.16	2011.6	190.12	842.45	1944.95	1713.3	1105.78	440.34	877.41	1455.43	1666.32	137.68	393.36
sample 11	Response	2076.61	494.72	41.14	1144.76	1388.52	29.83	619.18	12.34	336.33	931.85	8026.67	44.23	14.4	138.85	88.45	1675.48	283.87	384.67	699.4	2537.39	790.94	1683.71	513.24	500.9	27457.7	6.17	114.17	108	970.93	89.48	6.17	954.48	774.48	483.41	134.74	397.01	1036.76	168.68	653.12	2662.87	1352.52	1082.02	285.93	740.54	489.58	2776.01	89.48	358.96
sample 12	No response	2719.66	394.38	27.32	587.3	979.97	39.27	239.02	17.07	225.36	208.29	3807.19	235.6	10.24	1015.82	109.26	483.15	597.54	249.26	1099.47	2405.53	681.2	1492.14	1353.86	1560.43	20000.5	10.24	250.97	80.24	778.51	37.56	17.07	1155.81	467.79	834.85	293.65	880.95	1055.09	134.87	1405.07	2784.54	1388	981.67	199.75	539.49	727.29	850.22	61.46	372.18
sample 13	No response	1449.41	545.08	111.49	2713	1257.4	291.12	2310.39	6.19	173.43	117.69	3623.53	136.27	99.11	637.99	452.17	576.05	699.93	514.11	600.83	1313.14	470.75	1492.77	74.33	941.5	13410.2	80.52	117.69	130.08	1344.11	111.49	179.63	588.44	538.88	1114.93	253.96	396.42	737.09	130.08	613.21	1641.43	984.86	1913.97	309.7	681.35	476.94	854.78	92.91	284.93
sample 14	No response	2258.94	965.97	57.63	1379.42	1822.94	111.51	484.86	5.01	269.37	1002.3	4159.55	121.53	90.21	591.36	132.8	343.29	982.26	808.11	425.98	3835.06	324.5	1598.67	370.85	684.07	10774.7	6.26	55.13	88.95	1730.22	184.17	10.02	927.13	606.39	1013.58	407.18	1009.82	2020.89	155.36	1018.59	1831.71	1930.68	1091.26	586.35	1400.72	2246.41	836.92	151.6	418.46
sample 15	No response	3589.18	697.11	214.82	653.64	756.45	231.53	80.24	1	459.72	47.64	5688.02	68.54	22.57	2561.07	91.94	448.86	542.47	689.58	330.16	4511.13	196.43	1065.72	247.41	98.63	24097.8	18.39	117.02	120.36	1040.65	119.53	7.52	1127.57	407.06	467.25	285.86	1036.47	2028.63	205.62	1010.55	1397.56	1480.31	668.69	534.95	936.16	1418.45	1312.3	270.82	555.01
sample 16	No response	1869.58	823.11	44.67	982.82	1230.75	347.34	462.37	11.17	236.77	112.8	5035.82	117.27	252.41	71.48	284.79	201.03	313.83	840.98	394.24	3631.95	486.94	1716.58	1104.55	807.47	16437.6	6.7	89.35	73.71	1263.14	120.62	14.52	1745.62	945.96	999.57	438.92	867.78	1991.32	180.93	863.31	2154.38	1876.29	790.72	566.24	871.13	1591.49	1160.39	151.89	366.32
sample 17	No response	1842.01	352.73	72.78	1125.36	1059.58	27.99	547.28	12.6	263.14	128.77	5421.05	26.59	11.2	433.91	92.38	622.87	369.52	754.44	414.31	7166.48	359.72	1368.91	428.31	685.85	30729.1	7	47.59	72.78	764.24	25.19	5.6	1480.89	531.89	1010.59	365.32	971.39	1580.26	173.56	989.59	1259.73	2352.9	1244.34	407.31	828.62	1217.74	1303.12	235.15	475.9
sample 18	No response	3099.48	658.27	75.82	1043.12	2181.58	126.37	666.31	10.34	298.69	4610.16	6597.59	71.23	161.98	1461.28	73.52	206.79	480.2	735.24	358.43	1898.98	627.25	1452.09	485.95	963.85	24632.7	21.83	51.7	95.35	1148.81	266.52	9.19	1201.65	477.9	753.62	243.55	718	1503.79	187.26	1016.69	1671.51	1319.98	850.12	337.75	1022.44	1232.67	1339.51	141.3	256.18
sample 19	Response	1568.23	352.14	32.76	975.88	2421.27	405.37	509.1	16.38	247.04	378.07	5941.26	383.53	49.14	1038.66	185.62	398.54	334.39	593.72	375.34	3069.58	700.18	2999.98	440.85	358.96	26253.2	40.95	105.09	122.84	996.35	19.11	15.01	981.34	481.8	629.2	240.22	487.26	809.37	144.68	746.58	3070.95	1005.91	1474.06	342.58	1317.1	870.78	1307.54	118.74	247.04
sample 20	No response	2769.71	590.6	109.37	1059	1290.57	713.55	2786.3	12.07	423.9	508.38	4041.42	230.81	408.06	4398.19	124.46	73.16	489.53	736.17	308.5	3492.3	334.14	1245.31	1036.38	1495.73	12656	3.02	53.55	1283.03	1071.07	38.47	12.82	1250.59	632.84	894.57	377.89	1180.44	1707.68	183.29	1243.8	2116.5	1362.22	548.36	541.57	1092.19	1244.56	1160.83	196.11	331.13
sample 21	No response	1690.68	424.35	107.77	727.46	1057.51	96.55	606.22	17.96	271.68	453.54	5866.85	94.3	22.45	763.39	170.64	850.95	857.69	343.52	799.31	6753.72	565.8	1394.3	383.94	323.32	24215.1	2.25	53.89	217.79	1075.48	22.45	13.47	1160.8	511.92	545.6	154.92	361.49	1196.72	172.88	680.31	1868.05	1555.96	1086.7	305.35	662.35	918.31	718.48	195.34	505.18
sample 22	No response	1704.77	4045.6	39.25	1492.46	1751.16	4811.9	421.06	2.68	322.93	300.63	3570.12	63.34	49.96	700.29	116.86	728.83	576.29	866.21	458.53	2660.19	406.79	1714.58	185.55	235.51	38935	5.35	34.79	173.96	1778.81	96.35	6.24	996.46	345.24	1295.31	248	746.67	1513.87	143.63	787.71	1032.14	1704.77	1194.5	727.94	795.74	1192.72	1820.74	277.44	285.47
sample 23	No response	1718.86	1409.01	67.85	1151.18	1085.6	474.95	748.61	15.83	219.38	305.32	4376.31	58.8	49.76	142.48	298.54	909.19	895.62	678.5	346.03	3283.93	581.25	1723.38	463.64	483.99	18785.3	11.31	67.85	99.51	1614.82	124.39	9.05	1388.66	456.85	800.63	429.71	1318.55	2553.41	167.36	997.39	1146.66	1825.16	764.44	515.66	1291.41	1761.83	1250.7	153.79	400.31
sample 24	No response	1852.61	476.3	47.31	1239.63	997.8	1302.72	385.87	6.31	291.25	731.79	4817.64	68.34	8.41	106.19	90.42	451.06	552	390.08	1345.83	2791.54	407.95	1275.38	305.97	513.1	53803.6	13.67	119.86	107.25	842.19	42.06	5.26	1141.85	454.22	910.54	264.96	930.51	1286.95	140.89	854.81	1256.46	1602.37	1764.29	447.91	690.79	831.68	1881	202.93	454.22
sample 25	No response	2335.61	953.3	48.02	1021.33	685.16	348.98	324.97	9.6	304.96	103.25	6643.45	532.28	49.63	293.75	429.02	132.07	376.2	637.13	268.14	2001.04	293.75	1340.7	1035.74	78.44	8548.44	7.2	45.62	489.85	1355.1	12.81	7.2	2123.5	779.6	1335.09	356.99	1097.37	1581.62	254.53	1024.53	2062.67	2588.54	1171.81	488.25	801.22	4048.5	1732.1	144.07	604.31
sample 26	Response	2139.07	237.45	17.81	1088.33	2295.39	2152.92	411.59	17.81	344.31	641.13	4521.52	186.01	15.83	2382.46	126.64	401.69	908.26	417.52	852.86	1428.68	1102.18	1143.74	110.81	1581.05	45017.3	21.77	150.39	53.43	1784.86	31.66	15.83	569.89	506.57	269.11	112.79	340.35	1003.24	45.51	466.99	2408.18	908.26	1482.11	182.05	1177.38	1343.59	742.04	100.92	261.2
sample 27	No response	2052.87	766.28	97.31	1100.09	1505.53	45.95	700.06	9.46	247.32	606.81	6034.27	68.92	97.31	359.49	154.07	205.42	371.65	728.44	285.16	3063.76	402.73	1275.78	586.53	285.16	15999.9	12.16	85.14	87.84	1364.97	90.55	14.87	851.42	535.18	943.32	329.76	674.38	1121.71	137.85	713.57	1910.96	1101.44	1175.77	306.78	1040.62	1574.45	1102.79	110.82	337.86
sample 28	No response	763.41	633.56	767.69	590.75	573.63	633.56	84.19	589.32	286.81	45.66	3894.11	44.24	20776.2	169.81	259.7	486.59	191.21	744.86	296.8	4275.1	352.45	2277.39	418.09	296.8	11068.8	4.28	38.53	162.67	883.27	854.73	9761.67	1395.54	630.71	533.67	567.92	729.16	941.78	168.38	813.35	1083.04	917.52	823.34	709.19	729.16	1262.84	2744	109.87	355.31
sample 29	Response	2010.37	1374.39	114.53	861.32	1650.01	121.98	529.83	10.24	280.28	990.75	7097.28	300.76	25.14	658.33	240.24	244.89	620.15	459.99	514	3017.88	495.38	1784.1	589.42	189.03	28328.6	5.59	49.35	311.94	1662.12	21.42	14.9	874.36	643.43	679.75	212.3	482.34	1034.52	143.4	681.61	1948.91	1233.78	1159.29	260.72	640.64	1291.52	2187.29	71.7	699.3
sample 30	No response	1405.48	834.5	73.2	1486	2049.66	117.12	1881.3	29.28	358.69	387.97	5914.74	117.12	21.96	161.04	241.57	73.2	666.14	702.74	402.61	5578.01	563.66	2422.99	1464.04	431.89	13549.7	29.28	241.57	490.45	1786.13	124.44	43.92	1032.15	1112.67	1032.15	373.33	614.9	1398.16	168.37	1068.75	2452.27	1324.96	2181.42	622.22	519.74	2122.86	2562.08	204.97	314.77
sample 31	Response	2024.9	1580.18	179.78	1849.85	1088.15	137.2	198.71	4.73	203.44	439.99	6008.48	1419.32	104.08	108.81	369.02	246.02	312.25	686.01	624.5	4745.28	600.85	1670.07	629.23	421.07	15905.9	14.19	28.39	37.85	2195.22	151.39	28.39	1073.96	723.86	1476.1	307.52	250.75	1126	212.9	809.02	2663.6	1897.16	818.48	364.29	506.23	605.58	936.75	47.31	260.21
[truncated: 732 more columns]
