# Supplementary material for: Intrinsic and Extrinsic Transcriptional Profiles That Affect the Clinical Response to PD-1 Inhibitors in Patients with Non–Small Cell Lung Cancer
Source: Cancers (Basel). 2022 Dec 29;15(1):197. doi: 10.3390/cancers15010197 (PMC9818269; doi:10.3390/cancers15010197)
Supplement: Supplementary file 1 [file cancers-15-00197-s001.zip › Lung squamous cell carcinoma nanostring nomalized data.xlsx]

## Sheet: Lung squamous cell carcinoma na
Lung squamous cell carcinoma nanostring nomalized data
	Response	ABCC1	ABCC4	ABCG2	ABI1	ABL1	ACKR2	ACKR3	ACOT12	ACSL3	ACTG2	ACTR3	ADAMDEC1	ADH1A	ADM	ADORA2A	ADORA2B	AGO2	AGO4	AIMP2	AKT1	AKT1S1	AKT2	AKT3	ALDH1A3	ALDOA	ALK	AMOTL2	ANGPT2	APC	AR	ARG1	ARID1A	ARID1B	ARID2	ARID4A	ARID4B	ASH1L	ASXL2	ATF2	ATF4	ATF7IP	ATG101	ATG2B	ATG4B	ATM	ATOX1	ATP7A	ATR
Sample 1	Non-response	7111.41	218.16	32.56	2083.93	2175.1	58.61	2334.65	3.26	133.5	29.31	2412.8	107.45	3.26	1107.09	205.14	169.32	963.82	514.47	628.44	1214.54	993.12	2598.4	94.43	351.66	29484.3	16.28	201.88	6.51	1654.12	393.99	13.02	761.94	563.31	1012.66	192.11	491.68	2767.72	97.68	455.86	3259.4	866.13	1224.31	185.6	1221.05	579.59	475.4	71.64	218.16
Sample 2	Non-response	2045.88	711.83	89.6	2011.03	2653.17	189.16	2961.79	29.87	253.87	273.78	4609.45	219.02	9.96	1707.39	383.29	686.94	1095.12	736.72	522.67	2100.63	592.36	1249.43	258.85	652.09	23216.5	19.91	49.78	64.71	1498.32	29.87	84.62	925.87	672	726.76	248.89	308.62	876.09	89.6	457.96	3753.26	1045.34	1563.03	263.82	955.74	657.07	443.02	79.64	194.13
Sample 3	Non-response	2570.36	1152.55	67.08	1762.36	4747.39	170.75	1268.41	9.15	286.61	1606.86	6116.42	512.24	219.53	250.02	216.48	73.18	1149.5	777.51	539.68	2058.12	896.42	1216.58	960.45	850.69	11504.1	9.15	134.16	292.71	2637.44	155.5	21.34	838.49	923.87	1234.87	225.63	561.03	1628.2	109.77	811.05	3854.01	1701.38	1829.44	503.1	1018.39	1875.17	856.79	103.67	237.83
Sample 4	Response	2276.99	803.16	99.36	3063.59	753.48	99.36	811.44	24.84	140.76	356.04	6830.97	919.08	33.12	1258.55	306.36	778.32	1051.56	645.84	1415.87	4934.86	670.68	1473.83	455.4	256.68	35504.5	33.12	91.08	66.24	1995.47	33.12	33.12	1829.87	612.72	1001.88	273.24	306.36	935.64	231.84	819.72	5108.74	2219.03	935.64	397.44	405.72	621	654.12	74.52	471.96
Sample 5	Non-response	5706.87	612.05	65.26	1265.55	1053.89	73.2	2084.85	9.7	224.89	410.09	8307.64	252.23	96.13	1330.81	103.18	396.86	627.04	455.07	438.31	2400.57	414.5	2916.49	1127.09	416.26	14175	7.06	75.84	108.48	988.63	29.99	6.17	1012.44	733.75	1446.34	193.14	903.96	1564.52	183.44	1000.09	3710.22	1453.4	1135.91	365.11	770.79	939.24	1038.01	171.09	639.39
Sample 6	Non-response	8684.76	654.26	15.32	1739.58	1129.08	293.21	1890.56	17.51	159.73	553.6	5170.6	748.35	30.63	967.16	326.03	494.52	553.6	404.81	1352.28	3800.81	555.79	1271.31	286.65	586.42	13435.2	30.63	39.39	63.46	1168.47	21.88	8.75	1218.8	579.86	916.83	172.86	321.66	964.97	183.8	621.43	3634.51	1748.33	1424.48	297.59	529.53	617.06	984.67	107.22	306.34
Sample 7	Non-response	3284.98	832.89	26.21	1604.63	2163.77	171.82	931.91	8.74	203.85	506.73	4339.2	564.97	107.75	492.16	369.85	739.7	1360	361.11	719.32	3159.75	550.41	975.59	244.63	305.78	14997.9	23.3	107.75	43.68	1668.7	72.81	17.47	841.63	690.19	789.21	151.44	480.52	876.58	87.37	448.48	4056.71	1153.24	1665.79	224.24	780.47	946.47	608.65	99.02	398.97
Sample 8	Non-response	4585.44	755.68	22.68	1770.43	1286.93	118.19	1323.94	10.74	154	51.33	3581.44	170.72	13.13	1486.3	213.69	1394.38	707.93	545.57	570.64	3019.16	631.53	1172.33	137.29	348.59	16657.3	1.19	57.3	60.88	2123.8	29.85	4.78	1019.52	569.45	1413.48	204.14	445.29	1063.69	151.61	586.16	3089.59	1973.38	1657.02	244.73	940.73	635.11	423.8	89.54	383.21
Sample 9	Non-response	13443.4	457.19	95.16	862.67	1101.27	26.2	3862.36	8.96	213.08	59.99	5727.69	331.69	15.86	177.22	41.38	311.69	322.73	362.72	459.95	1570.18	389.62	1620.52	1209.53	979.9	15344.6	4.14	74.48	106.2	524.08	20	271.7	883.36	553.05	804.06	131.71	630.97	1783.95	223.43	461.33	1786.02	1370.89	814.4	248.94	778.54	424.78	1314.35	119.99	575.11
Sample 10	Non-response	11214.6	478.59	39.88	740.33	2311.55	28.25	2626.45	9.97	113.83	204.4	4890.64	103.03	7.48	5331.84	64.81	511.83	455.33	216.03	594.09	2816.73	329.86	525.12	132.11	234.31	22382.6	6.65	27.42	164.52	630.65	13.29	6.65	576.64	373.07	599.07	112.17	336.51	827.57	129.62	586.61	2132.07	662.22	1317.8	222.68	569.16	565.84	452.01	79.77	676.35
Sample 11	Non-response	3915.98	641.95	120.49	1083.76	819.34	34.14	859.51	8.03	479.96	334.03	4535.84	275.12	26.11	1427.83	101.75	293.2	765.79	542.21	311.27	3595.34	350.76	1597.18	263.07	375.53	22310.4	1	37.49	203.5	600.45	8.03	5.36	973.97	669.4	846.79	390.26	622.54	1144.67	189.44	682.12	1629.32	986.69	753.07	453.18	912.39	1492.76	742.36	103.76	419.71
Sample 12	Non-response	2426.98	727.84	34.97	1521.72	1994.42	34.97	5072.83	7.77	291.39	1555.39	7630.62	234.41	11.66	4206.42	82.89	273.26	1111.18	488.25	385.93	3491.54	1162.98	1954.28	398.88	173.54	23622.3	3.89	42.74	690.28	950.59	14.25	9.07	1354.65	982.97	861.23	170.95	635.88	1517.84	169.66	1094.34	3275.26	1789.8	966.13	534.87	950.59	1045.13	1598.13	189.08	411.84
Sample 13	Non-response	5626.16	571.3	219.38	1192.87	1828.16	406.77	3427.8	9.14	274.22	744.98	5086.86	415.91	86.84	1476.24	278.79	763.26	927.79	374.77	914.08	4058.52	530.17	1229.44	333.64	429.62	17669.2	22.85	86.84	324.5	1361.98	54.84	22.85	1069.47	900.37	754.12	82.27	292.51	1046.62	127.97	580.44	4474.42	1115.18	1110.61	287.94	726.69	740.41	827.24	95.98	278.79
Sample 14	Non-response	5483.49	264.93	152.94	684.61	767.1	69.24	1197.01	7.83	373.92	315.51	6986.38	148.72	123.43	1068.16	94.53	346.82	332.37	442.56	181.24	2506.62	286.61	1489.64	1204.24	737.6	7280.22	7.83	42.15	75.26	574.42	25.89	6.02	1005.54	368.5	1124.76	271.56	1029.02	1987.59	247.47	723.14	1425.82	1363.2	878.49	452.19	642.46	1271.07	781.55	196.89	674.37
Sample 15	Non-response	16653.8	855.51	121.38	1002.56	853.17	46.69	3859.7	8.17	319.79	366.48	8077.71	243.93	113.21	4243.69	194.91	187.91	276.61	562.56	271.94	3088.23	403.83	1519.6	2581.69	899.86	17591	12.84	31.51	162.23	821.66	80.53	5.84	953.55	545.05	788.98	312.79	1099.44	1736.69	192.58	769.14	2130.01	901.02	925.53	511.2	941.87	1230.16	908.03	166.9	479.69
Sample 16	Non-response	4054.53	449.86	66.48	977.17	1455.42	87.78	782.9	5.81	189.11	623.48	4313.99	26.46	10.33	1589.67	66.48	713.19	563.45	573.13	273.66	2817.91	449.21	1394.75	469.22	222.67	10914.7	5.81	50.34	359.5	762.89	24.53	10.33	1424.44	527.95	1133.36	145.87	582.81	1303.1	200.73	595.72	2191.2	1304.4	982.98	344.65	1011.37	922.95	711.25	95.52	432.43
Sample 17	Non-response	16034.7	374.07	31.43	1691.17	5114.38	100.59	1373.68	15.72	135.17	389.79	5985.11	213.75	15.72	8990.24	188.61	314.34	943.03	355.21	270.34	2269.56	1241.66	773.29	518.67	132.02	23663.8	6.29	66.01	91.16	1829.48	37.72	34.58	490.38	556.39	1068.77	113.16	418.08	855.02	103.73	543.82	4535.99	996.47	2561.91	204.32	2008.66	839.3	499.81	91.16	383.5
Sample 18	Response	883.26	200.74	697.71	1833.79	677.09	2016.08	1406.27	9.77	1350.93	313.59	10321.3	1155.61	7.6	1809.92	170.36	135.64	421.01	531.69	413.42	2235.27	335.29	1486.56	1515.86	184.46	21261.1	9.77	305.99	125.87	878.92	16.28	6.51	1095.93	380.86	703.13	232.21	506.73	931	223.53	741.11	1751.32	864.81	1053.61	366.76	615.24	1124.14	2929.72	100.91	327.69
Sample 19	Response	4370.11	728.06	43.34	905.74	1739.55	224.49	1339.98	12.13	282.56	456.77	4229.7	337.16	31.2	852.87	164.68	533.91	489.71	662.19	236.62	2048.98	363.16	1363.38	851.14	761.87	12178.6	8.67	59.81	306.83	1240.31	53.74	18.2	919.61	656.12	934.35	212.35	568.58	1342.58	165.55	631.85	2260.46	971.62	1006.29	403.03	967.28	1419.72	1040.09	105.74	529.58
Sample 20	Response	1561.56	826.71	91.86	2510.74	1240.06	107.17	1362.54	15.31	321.5	137.78	4929.63	122.48	61.24	765.47	842.02	336.81	719.54	1010.42	1102.28	1439.09	413.35	1959.61	443.97	658.31	11482.1	30.62	91.86	321.5	1439.09	137.78	107.17	1041.04	382.74	1010.42	413.35	658.31	1132.9	137.78	688.92	1729.96	1209.44	1806.51	597.07	887.95	2250.48	1194.13	137.78	260.26
Sample 21	Non-response	6690.33	568.37	102	952.45	787.84	172.34	1328.08	14.07	370	495.92	4505.47	147.02	396.73	609.87	177.26	540.23	434.02	804.72	182.19	2481.7	258.16	1606.64	869.44	922.2	8382.79	5.63	38.69	199.77	1005.2	59.79	6.33	1510.27	747.04	1354.81	365.78	985.51	1817.67	232.13	916.57	1640.4	1394.9	630.98	516.32	719.61	1661.5	1132.52	130.13	488.88
Sample 22	Non-response	1975.96	1101.11	60.33	512.84	769.27	256.42	196.09	30.17	316.76	135.75	5942.97	181	15.08	1055.86	377.09	1810.04	1553.62	437.43	1236.86	3605	799.43	1116.19	316.76	437.43	15023.3	15.08	60.33	150.84	1267.03	60.33	135.75	1070.94	497.76	633.51	120.67	256.42	256.42	150.84	708.93	1463.12	859.77	1297.2	211.17	558.1	226.26	905.02	60.33	286.59
Sample 23	Response	2737.6	928.01	34.05	757.76	466.79	78.62	489.7	8.67	351.02	287.26	3905.19	632.09	43.34	682.85	466.79	203.68	602.37	573.27	149.82	1830.64	295.3	2663.93	507.65	598.04	8403.47	7.43	22.29	82.34	610.42	19.81	1.24	1438.14	463.7	1797.82	437.07	830.19	1877.69	226.59	859.29	1818.87	1430.71	618.47	606.08	618.47	1456.71	995.49	71.81	700.8
Sample 24	Response	1666.11	383.72	772.96	1130.22	1272.46	2164.51	1272.46	17.64	230.45	188.55	4779.99	885.43	203.99	1352.95	253.61	68.36	491.78	567.87	438.86	3081.91	589.92	1249.3	527.07	1187.56	35194.4	4.41	273.46	242.58	894.25	19.85	7.72	1145.66	433.34	968.13	184.14	572.28	1129.12	176.42	479.65	1816.07	900.87	1226.15	344.03	1721.24	1002.31	2392.75	56.24	341.82
Sample 25	Non-response	2132.46	980.18	55.85	1058.82	788.7	75.22	331.67	14.82	495.79	283.8	5933.51	1007.53	43.31	297.47	225.67	217.69	344.2	845.69	182.36	2353.57	413.73	2126.76	613.18	504.91	9887.29	13.68	53.57	51.29	1155.7	27.35	1.14	1635.53	711.2	1554.61	393.21	1066.8	1563.73	278.1	1028.05	1640.09	1928.45	1017.79	553.92	821.76	2432.22	2135.88	137.91	615.46
Sample 26	Non-response	2335.05	1009.91	91.46	1177.25	1595.62	101.19	2235.81	11.68	375.55	546.79	5643.04	663.54	75.89	791.97	256.86	256.86	509.82	1085.8	196.53	3117.29	301.61	1998.41	1198.66	984.61	7717.34	11.68	85.62	241.29	1284.28	66.16	27.24	1120.82	743.32	1186.98	412.53	928.18	1570.32	229.61	1266.76	1727.94	1901.12	926.24	774.46	1085.8	2730.06	1404.92	143.99	548.74
[truncated: 732 more columns]
